# Supplementary material for: Systematic Functional Annotation Workflow for Insects
Source: Insects. 2022 Jun 27;13(7):586. doi: 10.3390/insects13070586 (PMC9319598; doi:10.3390/insects13070586)
Supplement: Supplementary file 1 [file insects-13-00586-s001.zip]

Archive with 1 entries (1 files):
- insects-1763735-supplementary.pdf
